# Supplementary material for: New Aradidae from Ecuador (Hemiptera, Heteroptera, Aradidae)
Source: Zookeys. 2013 Jul 30;(319):137–51. doi: 10.3897/zookeys.319.4755 (PMC3764519; doi:10.3897/zookeys.319.4755)
Supplement: XML Treatment for Osellaptera [file zookeys.319.4755-treatment1.xml]

<!DOCTYPE tp:taxon-treatment
  PUBLIC "-//TaxonX//DTD Taxonomic Treatment Publishing DTD v0 20100105//EN" "tax-treatment-NSO.dtd">
<tp:taxon-treatment xmlns:tp="http://www.plazi.org/taxpub"><tp:treatment-meta><mixed-citation publication-type="journal"><person-group><name><surname>Heiss</surname><given-names>Ernst</given-names></name></person-group><article-title>New Aradidae from Ecuador (Hemiptera, Heteroptera, Aradidae)</article-title><source>Zookeys</source><day>30</day><month>7</month><year>2013</year><volume>2013</volume><issue>319</issue><fpage>137</fpage><lpage>151</lpage><pub-id pub-id-type="doi">10.3897/zookeys.319.4755</pub-id></mixed-citation></tp:treatment-meta><tp:nomenclature><tp:taxon-name>
                            <tp:taxon-name-part taxon-name-part-type="genus">Osellaptera</tp:taxon-name-part>
                            <object-id xmlns:xlink="http://www.w3.org/1999/xlink" xlink:type="simple">urn:lsid:zoobank.org:act:3B994BCD-645A-4233-96F4-B7CA4CCA2BCD</object-id>
                            <object-id xmlns:xlink="http://www.w3.org/1999/xlink" xlink:type="simple">http://species-id.net/wiki/Osellaptera</object-id>
                        </tp:taxon-name><tp:taxon-status xmlns:xlink="http://www.w3.org/1999/xlink" xlink:type="simple">gen. n.</tp:taxon-status></tp:nomenclature><tp:treatment-sec sec-type="Type species"><title>Type species:</title><p><italic><tp:taxon-name>Osellaptera setifera</tp:taxon-name></italic> sp. n.</p></tp:treatment-sec><tp:treatment-sec sec-type="Diagnosis"><title>Diagnosis.</title><p>Although superficially resembling the habitus of <!--PageBreak--><italic><tp:taxon-name>Mystilocoris pubescens</tp:taxon-name></italic> Usinger &amp; Matsuda, 1959 from Colombia, the new species cannot be placed in any of the apterous or micropterous Neotropical <tp:taxon-name>Mezirinae</tp:taxon-name> genera; here therefore <italic><tp:taxon-name>Osellaptera</tp:taxon-name></italic> gen. n. is proposed. It is distinguished from <italic><tp:taxon-name>Mystilocoris pubescens</tp:taxon-name></italic> (the only species of this genus) by its micropterous condition (apterous im <italic><tp:taxon-name>Mystilocoris</tp:taxon-name></italic>), more slender antennae, head as long as wide (about 1.5x wider in <italic><tp:taxon-name>Mystilocoris</tp:taxon-name></italic>), different structure and fusion of thorax and abdomen, and position of spiracles II-IV ventral, V sublateral and hardly visible from above, VI and VI sublateral on a prominent tubercle and visible, VIII lateral (II-VI ventral, VII sublateral and visible, VIII lateral), and the shape of the pygophore.</p></tp:treatment-sec><tp:treatment-sec sec-type="Description"><title>Description.</title><p>Small sized micropterous <tp:taxon-name>Mezirinae</tp:taxon-name>; body oval, laterally constricted at metanotum, attenuated posteriorly, surface of body with deep punctures and long pubescence on carinate structures; legs and antennae beset with long setae; colouration cinnamoneous, legs and antennae are lighter.</p><p>Head. Triangular as wide as long, clypeus narrow reaching ½ of antennal segment I; antenniferous lobes short; antennae slender twice as long as width of head, segment I longest, II+III shorter, IV shortest; eyes stalked; postocular lobes converging to constricted neck.</p><p>Pronotum. Distinctly wider than long, lateral margins converging anteriorly with a vertically reflexed triangular expansion, disk with 2 ovate callosities depressed between them.</p><p>Mesonotum. Strongly transverse, median elevated ridge fused to that of metanotum and mtg I+II; lateral sclerites callous delimited laterally by flap-like structures these regarded as reduced remnants of wingpads.</p><p>Metanotum. Fused to mtg I+II, lateral sclerites oval and callous; surface of mtg I+II punctured delimited posteriorly by carinae expanding laterally from median ridge.</p><p>Abdomen. The median ridge of thorax continues along the tergal plate of mtg III-VI and highest on mtg IV; lateral sclerites with subrectangular punctured depressions; deltg II+III fused, anteriorly constricted, reaching mesonotum; lateral margins of deltg II-VI reflexed, those of deltg II-IV laterally expanded and pilose.</p><p>Venter. Metathoracic scent gland canal curved anteriorly and upward, not visible from above; spiracles II-IV ventral, V sublateral and barely visible from above, VI and VII sublateral on a prominent tubercle and fairly visible, VIII lateral and visible from above.</p><p>Legs. Long and slender, claws with thin pulvilli.</p><p>Etymology. It is a pleasure to dedicate this conspicuous new flat bug genus to my friend Giuseppe Osella (Verona), appreciating his long time friendship and generosity donating to me <tp:taxon-name>Aradidae</tp:taxon-name> from his collection trips, and recognizing his important contributions to various matters of coleopterology.</p></tp:treatment-sec></tp:taxon-treatment>
