# Supplementary material for: New Aradidae from Ecuador (Hemiptera, Heteroptera, Aradidae)
Source: Zookeys. 2013 Jul 30;(319):137–51. doi: 10.3897/zookeys.319.4755 (PMC3764519; doi:10.3897/zookeys.319.4755)
Supplement: XML Treatment for Osellaptera setifera [file zookeys.319.4755-treatment2.xml]

<!DOCTYPE tp:taxon-treatment
  PUBLIC "-//TaxonX//DTD Taxonomic Treatment Publishing DTD v0 20100105//EN" "tax-treatment-NSO.dtd">
<tp:taxon-treatment xmlns:tp="http://www.plazi.org/taxpub"><tp:treatment-meta><mixed-citation publication-type="journal"><person-group><name><surname>Heiss</surname><given-names>Ernst</given-names></name></person-group><article-title>New Aradidae from Ecuador (Hemiptera, Heteroptera, Aradidae)</article-title><source>Zookeys</source><day>30</day><month>7</month><year>2013</year><volume>2013</volume><issue>319</issue><fpage>137</fpage><lpage>151</lpage><pub-id pub-id-type="doi">10.3897/zookeys.319.4755</pub-id></mixed-citation></tp:treatment-meta><tp:nomenclature><tp:taxon-name>
                            <tp:taxon-name-part taxon-name-part-type="genus">Osellaptera</tp:taxon-name-part>
                            <tp:taxon-name-part taxon-name-part-type="species">setifera</tp:taxon-name-part>
                            <object-id xmlns:xlink="http://www.w3.org/1999/xlink" xlink:type="simple">urn:lsid:zoobank.org:act:53337094-CD36-4238-A232-E4386BA21613</object-id>
                            <object-id xmlns:xlink="http://www.w3.org/1999/xlink" xlink:type="simple">http://species-id.net/wiki/Osellaptera_setifera</object-id>
                        </tp:taxon-name><tp:taxon-status xmlns:xlink="http://www.w3.org/1999/xlink" xlink:type="simple">sp. n.</tp:taxon-status><xref ref-type="fig" rid="F1">Fig. 1</xref></tp:nomenclature><tp:treatment-sec sec-type="Holotype male"><title>Holotype male</title><p>labelled: Ecuador, Cotopaxi / Otonga (foresta nublada) / 2000m 23–30 VII 2004 / G. Osella leg. This specimen is designated as holotype and labelled accordingly.</p></tp:treatment-sec><tp:treatment-sec sec-type="Description"><title>Description.</title><p>Holotype male, micropterous body surface deeply punctured interrupted with smooth carinae bearing dense pilosity; colouration cinnamomeous, appendages lighter with long dense erect setae curved on apices.</p><p><!--PageBreak-->Head. As wide as long (26/26); pilose clypeus produced and narrowly rounded anteriorly reaching 1/3 of antennal segment I; genae thin and adherent as long as clypeus; antenniferous lobes short, apex recurved apically; antennae twice as long as width of head (52/26), segment I club-shaped and longest, II and III shorter and cylindrical thickened apically, IV shortest, clavate with pilose apex; length of antennal segments I/II/III/IV = 18/12/14/8; eyes stalked directed anterolaterally; postocular lobes sinuately converging to constricted neck; vertex with a median elevation laterally separated from smooth oval callosities by deep grooves; rostrum arising from a slit-like atrium, shorter than head, rostral groove with carinate borders.</p><p>Pronotum. About 2.8× as wide as long (31/11); lateral margins converging anteriorly with a vertically reflexed triangular expansion, disk with 2 ovate callosities deeply depressed between them, anterolateral angles slightly produced and rounded; anterior margin concave, ring like; posterior margin convex.</p><p>Mesonotum. Strongly transverse, 3.35× as wide across wingpads as long, consisting of a median ridge fused to that of metanotum and mtg I+II and of lateral oval callosities delimited by an inclined pilose carina followed by flap-like wingpads produced over lateral margins of abdomen.</p><p>Metanotum. Fused to mtg I+II these visible as transverse punctured depressions, posteriorly delimited by curved pilose carinae which are connected to median ridge, <!--PageBreak-->lateral sclerites of metanotum punctured and callous, posteriorly sloping to mtg I without a separating suture.</p><p>Abdomen. Tergal plate of mtg III-VI medially elevated and connected anteriorly to thoracic ridge, highest on mtg IV, lateral sclerites with subrectangular punctured depressions; triangular deltg II+III fused, produced and constricted anteriorly, reaching lateral margin of mesonotum; deltg II-IV laterally expanded, their pe-angles produced and beset with long setae; tergite VII with 2 (1+1) sublateral smooth callosities, strongly medially raised for the reception of the large pygophore, this pyriform projecting posteriorly; paratergites VIII small, much shorter than pygophore, surface with short yellowish pilosity; the cleft visible between tergite VII and anterior margin of pygophore shows triangular apices of parameres; the single male was not dissected for furtherstudy of the latter.</p><p>Venter. Metathoracic scent gland canal curved anteriorly and upward, not visible from above; spiracles II-IV ventral, V sublateral and barely visible from above, VI and VII sublateral on a prominent tubercle and fairly visible, VIII lateral and visible from above.</p><p>Legs. Long and slender, claws hook-like with thin pulvilli, with protibial comb.</p><p>Measurements. Length 5.4mm (incl. cleft pygophore); width of abdomen at apex of deltg II 2.1mm; across tergite III 2.6mm, across tergite VII 2.3mm; length / width of pygophore 0.45/0.75mm; length of antennae 2.6mm.</p><p>Etymology. The name refers to the dense setae covering legs and antennae and most body parts.</p><fig id="F1" position="float" orientation="portrait"><label>Figures 1–2.</label><caption><p><bold>1</bold> <italic><tp:taxon-name>Osellaptera setifera</tp:taxon-name></italic> gen. n., sp. n., holotype male dorsal view <bold>2</bold> <italic><tp:taxon-name>Kormilevia ecuadoriana</tp:taxon-name></italic> sp. n., holotype female dorsal view.</p></caption><graphic xmlns:xlink="http://www.w3.org/1999/xlink" xlink:href="ZooKeys-319-137-g001.jpg" position="float" orientation="portrait" xlink:type="simple"/></fig></tp:treatment-sec></tp:taxon-treatment>
