# Supplementary material for: New Aradidae from Ecuador (Hemiptera, Heteroptera, Aradidae)
Source: Zookeys. 2013 Jul 30;(319):137–51. doi: 10.3897/zookeys.319.4755 (PMC3764519; doi:10.3897/zookeys.319.4755)
Supplement: XML Treatment for Kormilevia [file zookeys.319.4755-treatment3.xml]

<!DOCTYPE tp:taxon-treatment
  PUBLIC "-//TaxonX//DTD Taxonomic Treatment Publishing DTD v0 20100105//EN" "tax-treatment-NSO.dtd">
<tp:taxon-treatment xmlns:tp="http://www.plazi.org/taxpub"><tp:treatment-meta><mixed-citation publication-type="journal"><person-group><name><surname>Heiss</surname><given-names>Ernst</given-names></name></person-group><article-title>New Aradidae from Ecuador (Hemiptera, Heteroptera, Aradidae)</article-title><source>Zookeys</source><day>30</day><month>7</month><year>2013</year><volume>2013</volume><issue>319</issue><fpage>137</fpage><lpage>151</lpage><pub-id pub-id-type="doi">10.3897/zookeys.319.4755</pub-id></mixed-citation></tp:treatment-meta><tp:nomenclature><label>Genus</label><tp:taxon-name>
                            <tp:taxon-name-part taxon-name-part-type="genus">Kormilevia</tp:taxon-name-part>
                            <object-id xmlns:xlink="http://www.w3.org/1999/xlink" xlink:type="simple">http://species-id.net/wiki/Kormilevia</object-id>
                        </tp:taxon-name><tp:taxon-authority>Usinger &amp; Matsuda 1959</tp:taxon-authority></tp:nomenclature><tp:treatment-sec sec-type="Remarks"><title>Remarks.</title><p>The micropterous genus <italic><tp:taxon-name>Kormilevia</tp:taxon-name></italic> Usinger &amp; Matsuda, 1959 was erected for <italic>setifera</italic> Usinger &amp; Matsuda, 1959 from Brazil. These authors recognized that species described as <italic><tp:taxon-name>Acaricoris dureti</tp:taxon-name></italic> Kormilev, 1953a from <tp:taxon-name>Argentina</tp:taxon-name>, or as <italic><tp:taxon-name>Pictinus plaumanni</tp:taxon-name></italic> Kormilev, 1953b and <italic><tp:taxon-name>Pictinus montrouzieri</tp:taxon-name></italic> Kormilev, 1953b, both from Brazil, belong to <italic><tp:taxon-name>Kormilevia</tp:taxon-name></italic> and were transferred there giving a key to the 4 then known species. They were however uncertain about the taxonomic position of <italic><tp:taxon-name>Acaricoris teresopolitanus</tp:taxon-name></italic> Wygodzinsky, 1948 and did not include this in the key. <xref ref-type="bibr" rid="B8">Kormilev 1963</xref> described the next species <italic>aberrans</italic> sp. n. from Colombia and 1964 <italic>gerali</italic> sp. n. from Brazil, and presents a key to 6 species including <italic>teresopolitana</italic> but omitting his <italic>aberrans</italic>.</p><p>As the comparative notes of Kormilev’s descriptions are partly insufficient, the important structures of the mesonotum are not described or illustrated (e.g., <italic>aberrans</italic>, <italic>gerali</italic>) and the position of spiracles used in <xref ref-type="bibr" rid="B9">Kormilev’s 1964</xref> key are contradictory to the descriptions (<italic>plaumanni</italic>, <italic>montrouzieri</italic>), a comparison of taxa is uncertain and needs a revision based on the types. Here all available data from the literature were assembled and a tentative new key for all 8 taxa is presented below. For <italic>plaumanni</italic> and <italic>montrouzieri</italic> original material was available for study (ex. coll. Plaumann).</p><p>All <!--PageBreak--><italic><tp:taxon-name>Kormilevia</tp:taxon-name></italic> species are micropterous, although not always recognized as such, sharing small nonfunctional wingpads that enable only a very limited range of distribution. It can be assumed that they are therefore endemic to the region of origin. Because of biogeographical considerations – the closest record to the Ecuadorian locality is that of <italic>aberrans</italic> from Bogota, Colombia, which lies about 800km north – and distinct characters, <italic><tp:taxon-name>Kormilevia ecuatoriana</tp:taxon-name></italic> sp. n. is described here although only a single female is available.</p><p><bold>Key to species of <tp:taxon-name>Kormilevia</tp:taxon-name></bold></p><table-wrap content-type="key" position="anchor" orientation="portrait"><table><tbody><tr><td rowspan="1" colspan="1">1 (2)</td><td rowspan="1" colspan="1">Spiracles II-VI ventral, remote from lateral margin, VII+VIII lateral and visible from above; only female holotype known (described as A <italic>caricoris</italic>), 4.8mm, <xref ref-type="fig" rid="F2">Fig. 7</xref> (Brazil)</td><td rowspan="1" colspan="1"><italic>eresopolitana</italic> (Wygodzinsky) 1948</td></tr><tr><td rowspan="1" colspan="1">2 (1)</td><td rowspan="1" colspan="1">Spiracles II-IV ventral, V-VI sublateral or lateral and barely visible from above, VII-VIII lateral</td><td rowspan="1" colspan="1">3</td></tr><tr><td rowspan="1" colspan="1">3 (4)</td><td rowspan="1" colspan="1">Antennae long, about 2.6x as long as width of head, antennal segment IV as long as II, only female holotype known, of larger size, 5.3mm, <xref ref-type="fig" rid="F1">Fig. 2</xref> (Ecuador, Cotopaxi)</td><td rowspan="1" colspan="1"><italic>ecuatoriana</italic> sp. n.</td></tr><tr><td rowspan="1" colspan="1">4 (3)</td><td rowspan="1" colspan="1">Antennae shorter, 2.03-2.28x as long as width of head, antennal segment IV longer than II, of smaller size (except <italic>aberrans</italic> =4.55-5.3mm)</td><td rowspan="1" colspan="1">5</td></tr><tr><td rowspan="1" colspan="1">5 (6)</td><td rowspan="1" colspan="1">Eyes as long as distance from anterior margin of eye to apex of antenniferous lobes, holotype male 3.65mm, paratype female 4.0mm, <xref ref-type="fig" rid="F2">Fig. 8</xref> (Brazil, Est. do Rio)</td><td rowspan="1" colspan="1"><italic>etifera</italic> Usinger &amp; Matsuda 1959</td></tr><tr><td rowspan="1" colspan="1">6 (9)</td><td rowspan="1" colspan="1">Eyes large, longer than distance from anterior margin of eye to apex of antenniferous lobes</td><td rowspan="1" colspan="1">7</td></tr><tr><td rowspan="1" colspan="1">7 (8)</td><td rowspan="1" colspan="1">Length of antennae 2.28x as long as width of head, head about as long as wide,smaller species, only male holotype known, 3.5mm, <xref ref-type="fig" rid="F2">Fig. 6</xref> (Argentinia, Iguazu)</td><td rowspan="1" colspan="1"><italic>dureti</italic> (Kormilev) 1953</td></tr><tr><td rowspan="1" colspan="1">8 (7)</td><td rowspan="1" colspan="1">Antennae 2.12x as long as width of head, head distinctly wider than long, larger species, holotype male 4.55mm, paratype female 5.32mm (Colombia, Bogota)</td><td rowspan="1" colspan="1"><italic>aberrans</italic> <xref ref-type="bibr" rid="B8">Kormilev 1963</xref></td></tr><tr><td rowspan="1" colspan="1">9 (6)</td><td rowspan="1" colspan="1">Eyes smaller, shorter than antenniferous lobes</td><td rowspan="1" colspan="1">10</td></tr><tr><td rowspan="1" colspan="1">10 (11)</td><td rowspan="1" colspan="1">Spiracles II-IV ventral, in both sexes, V sublateral and barely visible from above, VI-VIII lateral and distinctly visible from above, holotype male 4.0mm, paratype female 4.5mm (Brazil, Sta. Catarina)</td><td rowspan="1" colspan="1"><italic>gerali</italic> <xref ref-type="bibr" rid="B9">Kormilev 1964</xref></td></tr><tr><td rowspan="1" colspan="1">11 (10)</td><td rowspan="1" colspan="1">Spiracles II-IV ventral, in females V sublateral and barely visible from above, VI-VIII lateral and visible, in male V-VIII lateral and visible from above</td><td rowspan="1" colspan="1">12</td></tr><tr><td rowspan="1" colspan="1">12 (13)</td><td rowspan="1" colspan="1">Scutellum like mesonotum with a median V-shaped posteriorly raised ridge and a median groove at base, male pygophore posteriorly obtuse, holotype male 3.9mm, paratype female 4.25mm, <xref ref-type="fig" rid="F2">Figs 3, 4</xref> (Brazil, Sta. Catarina)</td><td rowspan="1" colspan="1"><italic>montrouzieri</italic> (Kormilev) 1953</td></tr><tr><td rowspan="1" colspan="1">13 (12)</td><td rowspan="1" colspan="1">Scutellum like mesonotum with a parallel ridge reaching from base to apex with an indistinct median suture, male pygophore posteriorly conical, holotype male 3.9mm, paratype female 4.4mm, <xref ref-type="fig" rid="F2">Fig. 5</xref> (Brazil, Sta. Catarina)</td><td rowspan="1" colspan="1"><italic>plaumanni</italic> (Kormilev) 1953</td></tr></tbody></table></table-wrap><fig id="F2" position="float" orientation="portrait"><label>Figures 3-8.</label><caption><p><italic><tp:taxon-name>Kormilevia</tp:taxon-name></italic> species. <bold>3</bold> <italic><tp:taxon-name>Kormilevia montrouzieri</tp:taxon-name></italic> female from Sta. Catarina, Brazil <bold>4</bold> <italic><tp:taxon-name>Kormilevia montrouzieri</tp:taxon-name></italic> male from same locality <bold>5</bold> <italic><tp:taxon-name>Kormilevia plaumanni</tp:taxon-name></italic> male from Sta. Catarina, Brazil <bold>6</bold> <italic><tp:taxon-name>Kormilevia dureti</tp:taxon-name></italic>, male holotype (from Kormilev 1953) <bold>7</bold> <italic><tp:taxon-name>Kormilevia teresopolitana</tp:taxon-name></italic>, female holotype (from <xref ref-type="bibr" rid="B15">Wygodzinsky 1948</xref>) <bold>8</bold> <italic><tp:taxon-name>Kormilevia setifera</tp:taxon-name></italic>, holotype male (from <xref ref-type="bibr" rid="B14">Usinger and Matsuda 1959</xref>).</p></caption><graphic xmlns:xlink="http://www.w3.org/1999/xlink" xlink:href="ZooKeys-319-137-g002.jpg" position="float" orientation="portrait" xlink:type="simple"/></fig></tp:treatment-sec><tp:treatment-sec><!--Section generated to contain objects referenced in tp:taxon-treatment.--><fig id="F1" position="float" orientation="portrait"><label>Figures 1–2.</label><caption><p><bold>1</bold> <italic><tp:taxon-name>Osellaptera setifera</tp:taxon-name></italic> gen. n., sp. n., holotype male dorsal view <bold>2</bold> <italic><tp:taxon-name>Kormilevia ecuadoriana</tp:taxon-name></italic> sp. n., holotype female dorsal view.</p></caption><graphic xmlns:xlink="http://www.w3.org/1999/xlink" xlink:href="ZooKeys-319-137-g001.jpg" position="float" orientation="portrait" xlink:type="simple"/></fig></tp:treatment-sec><ref-list><ref id="B8"><mixed-citation xmlns:xlink="http://www.w3.org/1999/xlink" xlink:type="simple"><person-group><name name-style="western"><surname>Kormilev</surname><given-names>NA</given-names></name></person-group> (<year>1963</year>) <article-title>Notes on Aradidae in the Naturhistoriska Riksmuseum Stockholm, Hemiptera-Heteroptera.</article-title><source>Arkiv för Zoologi</source><volume>2</volume>: <fpage>443</fpage>-<lpage>455</lpage>.</mixed-citation></ref><ref id="B9"><mixed-citation xmlns:xlink="http://www.w3.org/1999/xlink" xlink:type="simple"><person-group><name name-style="western"><surname>Kormilev</surname><given-names>NA</given-names></name></person-group> (<year>1964</year>) <article-title>Neotropical Aradidae XII (Heteroptera: Aradidae).</article-title><source>New York Entomological Society</source><volume>72</volume>: <fpage>34</fpage>-<lpage>39</lpage>.</mixed-citation></ref><ref id="B15"><mixed-citation xmlns:xlink="http://www.w3.org/1999/xlink" xlink:type="simple"><person-group><name name-style="western"><surname>Wygodzinsky</surname><given-names>P</given-names></name></person-group> (<year>1948</year>) <article-title>Studies on some Apterous Aradidae from Brazil (Hemiptera).</article-title><source>Boletim do Museo Nacional, Rio de Janeiro, Zoologia</source><volume>86</volume>: <fpage>1</fpage>–<lpage>23</lpage>, <comment>24 plates.</comment></mixed-citation></ref><ref id="B14"><mixed-citation xmlns:xlink="http://www.w3.org/1999/xlink" xlink:type="simple"><person-group><name name-style="western"><surname>Usinger</surname><given-names>RL</given-names></name><name name-style="western"><surname>R</surname><given-names>Matsuda</given-names></name></person-group> (<year>1959</year>) <article-title>Classification of the Aradidae.</article-title><source>British  Museum</source>, <publisher-loc>London</publisher-loc>, <lpage>410</lpage> pp.</mixed-citation></ref></ref-list></tp:taxon-treatment>
