# Supplementary material for: New Aradidae from Ecuador (Hemiptera, Heteroptera, Aradidae)
Source: Zookeys. 2013 Jul 30;(319):137–51. doi: 10.3897/zookeys.319.4755 (PMC3764519; doi:10.3897/zookeys.319.4755)
Supplement: XML Treatment for Kormilevia ecuadoriana [file zookeys.319.4755-treatment4.xml]

<!DOCTYPE tp:taxon-treatment
  PUBLIC "-//TaxonX//DTD Taxonomic Treatment Publishing DTD v0 20100105//EN" "tax-treatment-NSO.dtd">
<tp:taxon-treatment xmlns:tp="http://www.plazi.org/taxpub"><tp:treatment-meta><mixed-citation publication-type="journal"><person-group><name><surname>Heiss</surname><given-names>Ernst</given-names></name></person-group><article-title>New Aradidae from Ecuador (Hemiptera, Heteroptera, Aradidae)</article-title><source>Zookeys</source><day>30</day><month>7</month><year>2013</year><volume>2013</volume><issue>319</issue><fpage>137</fpage><lpage>151</lpage><pub-id pub-id-type="doi">10.3897/zookeys.319.4755</pub-id></mixed-citation></tp:treatment-meta><tp:nomenclature><tp:taxon-name>
                            <tp:taxon-name-part taxon-name-part-type="genus">Kormilevia</tp:taxon-name-part>
                            <tp:taxon-name-part taxon-name-part-type="species">ecuadoriana</tp:taxon-name-part>
                            <object-id xmlns:xlink="http://www.w3.org/1999/xlink" xlink:type="simple">urn:lsid:zoobank.org:act:35441D85-FADC-4EB8-8EAF-EBE72B208B46</object-id>
                            <object-id xmlns:xlink="http://www.w3.org/1999/xlink" xlink:type="simple">http://species-id.net/wiki/Kormilevia_ecuadoriana</object-id>
                        </tp:taxon-name><tp:taxon-status xmlns:xlink="http://www.w3.org/1999/xlink" xlink:type="simple">sp. n.</tp:taxon-status><xref ref-type="fig" rid="F1">Fig. 2</xref></tp:nomenclature><tp:treatment-sec sec-type="Holotype female"><title>Holotype female</title><p>labelled: Ecuador 2008 / legg. Baviera, Belló / Osella &amp; Poliano // ECU-Cotopaxi / Otonga – Galapagos / m 1620, 5 VIII 2008 / <named-content xmlns:xlink="http://www.w3.org/1999/xlink" content-type="dwc:verbatimCoordinates" xlink:type="simple">00°23.962'S, 58°56.720'W</named-content>. The specimen is designated as holotype and labelled accordingly. CEHI.</p></tp:treatment-sec><tp:treatment-sec sec-type="Diagnosis"><title>Diagnosis.</title><p>The new species differs from all 7 species assigned to date to the genus <italic><tp:taxon-name>Kormilevia</tp:taxon-name></italic> Usinger &amp; Matsuda, 1959 catalogued by <xref ref-type="bibr" rid="B11">Kormilev and Froeschner 1987</xref> and can be recognized by the long antennae and other characters mentioned in the key.</p></tp:treatment-sec><tp:treatment-sec sec-type="Description"><title>Description.</title><p>Small sized micropterous <tp:taxon-name>Mezirinae</tp:taxon-name>; body oval, abdomen dilated posteriorly, surface of body granulate and rugose, lateral margins with short setae; antennae and legs beset with fine setigerous tubercles. Colouration of body reddish brown, pronotum except oval callosities, smooth part of scutellum, apodemal impressions of tergal plate and anterolateral angles of deltg II-VII and apices of tergites VII-X yellowish; antennae yellowish, apical half of segment I, apex of II and III and basal half of IV darker brown, legs yellowish, femora and tibiae brown on apical half.</p><p>Head. Slightly longer than width across eyes (20/17.5); clypeus conical; genae thin and adherent, as long as clypeus, reaching about 1/3 of antennal segment I; antenniferous lobes short with acute apex; antennae 2.62× as long as width of head (46/17.5), segment I thickest, II and IV thinner and shortest, dilated apically, III thinnest and longest, cylindrical, IV with pilose apex; length of antennal segments I/II/III/IV = 13/8/17/8; eyes granular inserted in head, their length shorter than antenniferous lobes (9/10); postocular lobes notched behind eyes followed by a round lateral tubercle not reaching outer margin of eyes, then straight, converging to constricted collar; vertex with irregular rugosities separated laterally by a deep groove from oval callosities; rostrum arising from a slit-like atrium, shorter than head.</p><p>Pronotum. More than twice as wide as long (31/12); sinuate lateral margins emarginate and carinate converging anteriorly, anterolateral angles narrowly rounded, produced over anterior margin; posterior margin carinate, slightly convex; disk smooth depressed at middle, flanked by 2 (+1) oval granulate callosities.</p><p>Mesonotum. Consisting of a triangular scutellum-like plate with smooth surface and anterior and lateral margins carinate and a median granulate carina, anterolaterally delimited by small rounded wing pads, lateral polygonal sclerites with a median oval granulate callosity; metathoracic scent gland visible from above posterior to wing pads.</p><p>Metanotum. Transverse, surface rugose with 2 (1+1) submedian ovate callosities, depressed between them; posterior margin nearly straight, separated from fused tergites I+II by a distinct suture. Tergites I+II fused, posterior margin delimited by a bisinuate suture, raised medially.</p><p>Abdomen. Tergal plate flat, consisting of mediotergites III-VI laterally with large oval depressions, medially elevated on tergites IV and V; deltg II-VII slightly reflexed, their lateral margin subparallel at middle attenuated anteriorly and posteriorly, their <!--PageBreak-->surface longitudinally carinate on outer half; deltg II triangular not fused to deltg III, deltg II-VII separated by sutures; pe-angles of deltg VI slightly rounded, of deltg VII produced posteriorly over straight posterior margin of tergite VII; tergite VIII bilobate, visible tergites IX and X tricuspidate.</p><p><!--PageBreak-->Venter. Spiracles II-IV ventral, V sublateral but barely visible from above, VI-VIII lateral and visible from above.</p><p>Legs. Long and straight, femora moderately incrassate medially, tarsi two-segmented, claws with pulvilli and a long median setiform parempodium.</p><p>Measurements. Length 5.3mm; width of mesonotum across wing pads 1.75mm; scutellum length / width 0.6/1.45mm; width of abdomen across tergites IV and V 2.85mm.</p></tp:treatment-sec><tp:treatment-sec sec-type="Etymology"><title>Etymology.</title><p>Named after Ecuador, the country of origin.</p></tp:treatment-sec><tp:treatment-sec><!--Section generated to contain objects referenced in tp:taxon-treatment.--><fig id="F1" position="float" orientation="portrait"><label>Figures 1–2.</label><caption><p><bold>1</bold> <italic><tp:taxon-name>Osellaptera setifera</tp:taxon-name></italic> gen. n., sp. n., holotype male dorsal view <bold>2</bold> <italic><tp:taxon-name>Kormilevia ecuadoriana</tp:taxon-name></italic> sp. n., holotype female dorsal view.</p></caption><graphic xmlns:xlink="http://www.w3.org/1999/xlink" xlink:href="ZooKeys-319-137-g001.jpg" position="float" orientation="portrait" xlink:type="simple"/></fig></tp:treatment-sec><ref-list><ref id="B11"><mixed-citation xmlns:xlink="http://www.w3.org/1999/xlink" xlink:type="simple"><person-group><name name-style="western"><surname>Kormilev</surname><given-names>NA</given-names></name><name name-style="western"><surname>Froeschner</surname><given-names>RC</given-names></name></person-group> (<year>1987</year>) <article-title>Flat bugs of the World. A synonymic list. (Heteroptera: Aradidae).</article-title><source>Entomography</source><volume>5</volume>: <fpage>1</fpage>-<lpage>246</lpage>.</mixed-citation></ref></ref-list></tp:taxon-treatment>
