# Supplementary material for: New Aradidae from Ecuador (Hemiptera, Heteroptera, Aradidae)
Source: Zookeys. 2013 Jul 30;(319):137–51. doi: 10.3897/zookeys.319.4755 (PMC3764519; doi:10.3897/zookeys.319.4755)
Supplement: XML Treatment for Cotopaxicoris [file zookeys.319.4755-treatment5.xml]

<!DOCTYPE tp:taxon-treatment
  PUBLIC "-//TaxonX//DTD Taxonomic Treatment Publishing DTD v0 20100105//EN" "tax-treatment-NSO.dtd">
<tp:taxon-treatment xmlns:tp="http://www.plazi.org/taxpub"><tp:treatment-meta><mixed-citation publication-type="journal"><person-group><name><surname>Heiss</surname><given-names>Ernst</given-names></name></person-group><article-title>New Aradidae from Ecuador (Hemiptera, Heteroptera, Aradidae)</article-title><source>Zookeys</source><day>30</day><month>7</month><year>2013</year><volume>2013</volume><issue>319</issue><fpage>137</fpage><lpage>151</lpage><pub-id pub-id-type="doi">10.3897/zookeys.319.4755</pub-id></mixed-citation></tp:treatment-meta><tp:nomenclature><tp:taxon-name>
                            <tp:taxon-name-part taxon-name-part-type="genus">Cotopaxicoris</tp:taxon-name-part>
                            <object-id xmlns:xlink="http://www.w3.org/1999/xlink" xlink:type="simple">urn:lsid:zoobank.org:act:02E9A006-655E-4EAF-A28D-D9A8D482740F</object-id>
                            <object-id xmlns:xlink="http://www.w3.org/1999/xlink" xlink:type="simple">http://species-id.net/wiki/Cotopaxicoris</object-id>
                        </tp:taxon-name><tp:taxon-status xmlns:xlink="http://www.w3.org/1999/xlink" xlink:type="simple">gen. n.</tp:taxon-status></tp:nomenclature><tp:treatment-sec sec-type="Type species"><title>Type species:</title><p><italic><tp:taxon-name>Cotopaxicoris cruciatus</tp:taxon-name></italic> sp. n.</p></tp:treatment-sec><tp:treatment-sec sec-type="Diagnosis"><title>Diagnosis.</title><p>The combination of characters: general habitus, long antennae, stalked eyes, pro-and mesonotum separated by sutures, metanotum fused to mtg I+II and to abdominal tergal plate, long pilosity on body, and appendages and the micropterous condition. This combination of characters is not shared by any apterous or micropterous <tp:taxon-name>Carventinae</tp:taxon-name> recorded from mainland South and Mesoamerica (<italic><tp:taxon-name>Aparilocoris</tp:taxon-name></italic> Kormilev, 1983; <italic><tp:taxon-name>Dihybogaster</tp:taxon-name></italic> Kormilev, 1953b; <italic><tp:taxon-name>Glyptocoris</tp:taxon-name></italic> Harris &amp; Drake, 1944; <italic><tp:taxon-name>Kolpodaptera</tp:taxon-name></italic> Usinger &amp; Matsuda, 1959; <italic><tp:taxon-name>Peggicoris</tp:taxon-name></italic> Drake, 1956, <italic><tp:taxon-name>Reeceicus</tp:taxon-name></italic> Drake, 1956). It stands also apart and shows no resemblances to genera described from the Caribbean Islands.</p></tp:treatment-sec><tp:treatment-sec sec-type="Description"><title>Description.</title><p>Micropterous; body subrectangular strongly attenuated anteriorly; surface of head and body with deep punctures, the elevated structures and lateral margins of head and body as well as of legs and antennae beset with fringe-like yellowish setae; colouration light brown, head darker, tibiae lighter.</p><p>Head. Distinctly wider than long, clypeus short, genae adherent shorter than clypeus; antenniferous lobes short diverging anteriorly; antennae about 2.5× as long as width of head; segment I longest, those following shorter and thinner; eyes stalked; postocular lobes converging posteriorly; rostrum arising from an open atrium as long as head.</p><p>Pronotum. Subrectangular about 3× as wide as long; lateral margins with rounded reflexed carinate paranota, posteriorly delimited by a notch followed by a laterally produced knob-like process; surface of disk with a median carina and rugose lateral sclerites; posterior margin carinate and convex, separated by a distinct suture from mesonotum.</p><p>Mesonotum. Strongly transverse, about 4x as wide as long; surface with a median ridge which continues throughout thorax and abdomen, laterally flanked by oval smooth depressions followed by rugose sclerites, these delimited laterally by basally elevated flap-like structures representing reduced wingpads; suture separating meso- and metanotum recognizeable lateral of median ridge, where it is marked only by a thin indistinct suture.</p><p><!--PageBreak-->Metanotum. Fused to mtg I+II and tergal plate; continuous median ridge widened posteriorly then forming a cross-like ridge on mtg I+II; lateral sclerites with rugose callosities, depressed anteriorly; surface of mtg I+II deeply punctured.</p><p>Abdomen. Tergal plate fused to mtg I+II, median ridge narrower on mtg III continuing and raised posteriorly, highest on mtg IV-V; surface laterally with oval punctured depressions; deltg II+III fused, laterally expanded, an inclined carina marking posteror margin of deltg II; pe-angles of deltg V and VII roundly expanded.</p><p>Venter. Spiracles I-IV ventral remote from lateral margin, V and VI sublateral but visible from above, VII-VIII lateral and visible.</p><p>Legs. Long and slender, tarsi with long thin pulvilli.</p></tp:treatment-sec><tp:treatment-sec sec-type="Etymology"><title>Etymology.</title><p>Named after the Cotopaxi region, the second highest mountain in Ecuador, where this interesting new taxon was collected.</p></tp:treatment-sec></tp:taxon-treatment>
