# Supplementary material for: New Aradidae from Ecuador (Hemiptera, Heteroptera, Aradidae)
Source: Zookeys. 2013 Jul 30;(319):137–51. doi: 10.3897/zookeys.319.4755 (PMC3764519; doi:10.3897/zookeys.319.4755)
Supplement: XML Treatment for Cotopaxicoris cruciatus [file zookeys.319.4755-treatment6.xml]

<!DOCTYPE tp:taxon-treatment
  PUBLIC "-//TaxonX//DTD Taxonomic Treatment Publishing DTD v0 20100105//EN" "tax-treatment-NSO.dtd">
<tp:taxon-treatment xmlns:tp="http://www.plazi.org/taxpub"><tp:treatment-meta><mixed-citation publication-type="journal"><person-group><name><surname>Heiss</surname><given-names>Ernst</given-names></name></person-group><article-title>New Aradidae from Ecuador (Hemiptera, Heteroptera, Aradidae)</article-title><source>Zookeys</source><day>30</day><month>7</month><year>2013</year><volume>2013</volume><issue>319</issue><fpage>137</fpage><lpage>151</lpage><pub-id pub-id-type="doi">10.3897/zookeys.319.4755</pub-id></mixed-citation></tp:treatment-meta><tp:nomenclature><tp:taxon-name>
                            <tp:taxon-name-part taxon-name-part-type="genus">Cotopaxicoris</tp:taxon-name-part>
                            <tp:taxon-name-part taxon-name-part-type="species">cruciatus</tp:taxon-name-part>
                            <object-id xmlns:xlink="http://www.w3.org/1999/xlink" xlink:type="simple">urn:lsid:zoobank.org:act:272A0E55-EC1E-48D9-BEAC-04EC9102047C</object-id>
                            <object-id xmlns:xlink="http://www.w3.org/1999/xlink" xlink:type="simple">http://species-id.net/wiki/Cotopaxicoris_cruciatus</object-id>
                        </tp:taxon-name><tp:taxon-status xmlns:xlink="http://www.w3.org/1999/xlink" xlink:type="simple">sp. n.</tp:taxon-status><xref ref-type="fig" rid="F3">Fig. 9</xref></tp:nomenclature><tp:treatment-sec sec-type="Holotype male"><title>Holotype male</title><p>labelled: Ecuador (Cotopaxi) 2008 / legg. Baviera, Belló / Osella &amp; Pogliano // Vaglio bosque / nublado e\o sotto / legno e\o tronchi. CEHI. This specimen is designated as holotype and labelled accordingly.</p></tp:treatment-sec><tp:treatment-sec sec-type="Description"><title>Description.</title><p>Holotype male, micropterous; body surface deeply punctured with fringe-like pilosity on lateral margins of head, body, and carinate elevations, legs and antennae with fine erect setae; colouration light brown with darker head and lighter tibiae.</p><p>Head. Wider than long (27/24); clypeus short subparallel, genae adherent not reaching apex of clypeus; antenniferous lobes diverging anteriorly, apices narrowly rounded; antennae 2.48x as long as width of head (67/27); segment I longest and thickest, moderately incrassate along apical 2/3, II and III shorter and thinner, cylindrical, IV shortest spindle-shaped with pilose apex; length of antennal segments I/II/III/IV = 23/13/19/12; eyes stalked directed anterolaterally; postocular lobes roundly converging toward constricted neck densely beset with long erect setae with curved apices; vertex medially elevated with two rows of setae, laterally with 2 (1+1) large oval rugose callosities; rostrum arising from a slit-like atrium, as long as head, lateral margins of rostral groove carinate.</p><p>Pronotum. Subrectangular, 3× as wide across rounded lateral margins as long (33.5/11); lateral margins with rounded reflexed carinate paranota, posteriorly delimited by a notch followed posterolaterally by a laterally produced knob-like process; surface of disk with median carina and rugose lateral sclerites; posterior margin carinate and convex, separated from mesonotum by distinct suture.</p><p>Mesonotum. Strongly transverse, 4.5× as wide across wingpads as long at middle (45/10); consisting of two transverse laterally rounded sclerites lateral of median moderately elevated ridge, surface of sclerites with an oval smooth depression adjacent <!--PageBreak-->to median posteriorly widening ridge followed by rugose callosities; all margins carinate, anterolateral angles triangularly raised to level of adjacent knob-like process of pronotum, posterolaterally produced into oval flap-like expansions, these representing reduced wingpads; suture separating meso- and metanotum only developed lateral of median ridge, upon which the transverse fusion line is indistinct and barely discernible.</p><p>Metanotum. Fused to mtg I+II and tergal plate; continuous median ridge widened posteriorly then forming a cross-like elevated ridge on mtg I+II; lateral sclerites with rugose callosities, depressed anteriorly; surface of mtg I+II deeply punctured.</p><p>Abdomen. Tergal plate of abdominal mtg III-VI fused to mtg I+II, the median ridge narrower on mtg III continuing, widening and raised posteriorly, highest on abdominal scent gland at posterior margin of mtg IV-V; with oval punctured depressions laterally; lateral margins subparallel at deltg III+IV, dilated at deltg II, V and VI; deltg II+III fused, laterally expanded, an inclined carina marks the posteror margin of deltg II; pe-angles of deltg V and VII rounded expanded; tergite VII medially raised for reception of globose pygophore, this wider than long with a conical median eleva<!--PageBreak-->tion; paratergites VIII cylindrical produced over pygophore; the single male was not dissected for the study of parameres.</p><p>Venter. Spiracles I-IV ventral, remote from lateral margin, V and VI sublateral but visible from above, VII-VIII lateral and visible.</p><p>Legs. Long and slender, femora moderately incrassate, tibiae straight, tarsi with long thin pulvilli.</p><p>Measurements. Length 5.8mm; width of abdomen across tergite III 3.1mm, IV 3.15mm, V 3.2mm; width/length of pygophore 0.75/0.3mm; length of antennae 3.35mm.</p><fig id="F3" position="float" orientation="portrait"><label>Figures 9–10.</label><caption><p><bold>9</bold> <italic><tp:taxon-name>Cotopaxicoris cruciatus</tp:taxon-name></italic> gen. n., sp. n., holotype male dorsal view <bold>10</bold> <italic><tp:taxon-name>Onorecoris piceus</tp:taxon-name></italic> gen. n., sp. n., holotype female dorsal view.</p></caption><graphic xmlns:xlink="http://www.w3.org/1999/xlink" xlink:href="ZooKeys-319-137-g003.jpg" position="float" orientation="portrait" xlink:type="simple"/></fig></tp:treatment-sec><tp:treatment-sec sec-type="Etymology"><title>Etymology.</title><p>Refers to the cross-like elevated ridge on the thorax.</p></tp:treatment-sec></tp:taxon-treatment>
