# Supplementary material for: New Aradidae from Ecuador (Hemiptera, Heteroptera, Aradidae)
Source: Zookeys. 2013 Jul 30;(319):137–51. doi: 10.3897/zookeys.319.4755 (PMC3764519; doi:10.3897/zookeys.319.4755)
Supplement: XML Treatment for Onorecoris [file zookeys.319.4755-treatment7.xml]

<!DOCTYPE tp:taxon-treatment
  PUBLIC "-//TaxonX//DTD Taxonomic Treatment Publishing DTD v0 20100105//EN" "tax-treatment-NSO.dtd">
<tp:taxon-treatment xmlns:tp="http://www.plazi.org/taxpub"><tp:treatment-meta><mixed-citation publication-type="journal"><person-group><name><surname>Heiss</surname><given-names>Ernst</given-names></name></person-group><article-title>New Aradidae from Ecuador (Hemiptera, Heteroptera, Aradidae)</article-title><source>Zookeys</source><day>30</day><month>7</month><year>2013</year><volume>2013</volume><issue>319</issue><fpage>137</fpage><lpage>151</lpage><pub-id pub-id-type="doi">10.3897/zookeys.319.4755</pub-id></mixed-citation></tp:treatment-meta><tp:nomenclature><tp:taxon-name>
                            <tp:taxon-name-part taxon-name-part-type="genus">Onorecoris</tp:taxon-name-part>
                            <object-id xmlns:xlink="http://www.w3.org/1999/xlink" xlink:type="simple">urn:lsid:zoobank.org:act:FD590891-3410-449E-9961-33FC189561CC</object-id>
                            <object-id xmlns:xlink="http://www.w3.org/1999/xlink" xlink:type="simple">http://species-id.net/wiki/Onorecoris</object-id>
                        </tp:taxon-name><tp:taxon-status xmlns:xlink="http://www.w3.org/1999/xlink" xlink:type="simple">gen. n.</tp:taxon-status></tp:nomenclature><tp:treatment-sec sec-type="Type species"><title>Type species:</title><p><italic><tp:taxon-name>Onorecoris piceus</tp:taxon-name></italic> sp. n.</p></tp:treatment-sec><tp:treatment-sec sec-type="Diagnosis"><title>Diagnosis.</title><p>As in <italic><tp:taxon-name>Cotopaxicoris</tp:taxon-name></italic>, the assemblage of characters: general habitus, antennae twice as long as width of head, stalked eyes, a pentagonal fused median scerite on meso- and metanotum are not shared by apterous <tp:taxon-name>Carventinae</tp:taxon-name> recorded from South and Mesoamerica as reported for <italic><tp:taxon-name>Cotopaxicoris</tp:taxon-name></italic> description. Therefore, a new genus <italic><tp:taxon-name>Onorecoris</tp:taxon-name></italic> gen. n. is erected for <italic><tp:taxon-name>Onorecoris piceus</tp:taxon-name></italic> sp. n.</p></tp:treatment-sec><tp:treatment-sec sec-type="Description"><title>Description.</title><p>Apterous female; body oval attenuated anteriorly, surface of head and body rugose and tuberculate, legs and antennae beset with stiff hairs bearing tubercles; colouration piceous, tibiae yellowish except base and apex.</p><p>Head. Slightly longer than width across eyes; clypeus narrow, flanked by anteriorly produced genae reaching about ½ of antennal segment I; antenniferous lobes wide, apex narrowly rounded; antennae about twice as long as width of head, antennal segment III longest, I and II shorter, IV fusiform; eyes slightly stalked; postocular lobes converging uniformly to narrow neck region; rostrum arising from slit-like atrium, shorter than head.</p><p>Pronotum. About 3× as wide as long, lateral margins angulate at humeri then triangularly projecting anteriorly, produced over anterior margin; disk with median carina flanked by rugose callosities; posterior margin separated from mesonotum by a deep furrow.</p><p>Mesonotum. With median posteriorly widening and moderately elevated pentagonal ridge and lateral subrectangular sclerites with rugose surface, their lateral margins rounded, produced laterally; separated from metanotum along lateral sclerites by deep grooves, median ridge fused and continuing on metanotum and mtg I+II where its structure disappears.</p><p>Metanotum. Lateral sclerites separated from continuous median ridge by deep depressions, their surface deeply punctured and callous, posteriorly completely fused to mtg I+II; lateral margins with a small round expansion.</p><p><!--PageBreak-->Abdomen. Tergal plate roundly elevated at middle, highest on mtg IV-V, lateral parts with oval punctured depressions these laterally delimited by carinate structures; lateral margins rounded with partly visible rims of dorsally reflexed vltg II-VII these increase posteriorly; pe-angles of deltg II-VII with a distinct dorsal tubercle; deltg II-VII separated by sutures, triangular deltg II anteriorly reaching to metanotum.</p><p>Venter. Surface rugose and punctured, spiracles II-IV ventral, V sublateral and visible from above, VI and VII on sublateral tubercles of reflexed vltg VI and VII and visible from above, VIII dorsolateral.</p><p>Legs. Long and slender, tibiae medially curved, claws with thin pulvilli.</p><p>Etymology. It is a pleasure to dedicate this interesting new flat bug genus to my friend Giovanni Onore (Quito), versatile and successful entomologist in Ecuador who made the species available for study.</p></tp:treatment-sec></tp:taxon-treatment>
