# Supplementary material for: New Aradidae from Ecuador (Hemiptera, Heteroptera, Aradidae)
Source: Zookeys. 2013 Jul 30;(319):137–51. doi: 10.3897/zookeys.319.4755 (PMC3764519; doi:10.3897/zookeys.319.4755)
Supplement: XML Treatment for Onorecoris piceus [file zookeys.319.4755-treatment8.xml]

<!DOCTYPE tp:taxon-treatment
  PUBLIC "-//TaxonX//DTD Taxonomic Treatment Publishing DTD v0 20100105//EN" "tax-treatment-NSO.dtd">
<tp:taxon-treatment xmlns:tp="http://www.plazi.org/taxpub"><tp:treatment-meta><mixed-citation publication-type="journal"><person-group><name><surname>Heiss</surname><given-names>Ernst</given-names></name></person-group><article-title>New Aradidae from Ecuador (Hemiptera, Heteroptera, Aradidae)</article-title><source>Zookeys</source><day>30</day><month>7</month><year>2013</year><volume>2013</volume><issue>319</issue><fpage>137</fpage><lpage>151</lpage><pub-id pub-id-type="doi">10.3897/zookeys.319.4755</pub-id></mixed-citation></tp:treatment-meta><tp:nomenclature><tp:taxon-name>
                            <tp:taxon-name-part taxon-name-part-type="genus">Onorecoris</tp:taxon-name-part>
                            <tp:taxon-name-part taxon-name-part-type="species">piceus</tp:taxon-name-part>
                            <object-id xmlns:xlink="http://www.w3.org/1999/xlink" xlink:type="simple">urn:lsid:zoobank.org:act:411698E8-6CA4-4023-81BF-20E4C2E085CB</object-id>
                            <object-id xmlns:xlink="http://www.w3.org/1999/xlink" xlink:type="simple">http://species-id.net/wiki/Onorecoris_piceus</object-id>
                        </tp:taxon-name><tp:taxon-status xmlns:xlink="http://www.w3.org/1999/xlink" xlink:type="simple">sp. n.</tp:taxon-status><xref ref-type="fig" rid="F3">Fig. 10</xref></tp:nomenclature><tp:treatment-sec sec-type="Holotype female"><title>Holotype female</title><p>labelled: Ecuador, Loja 7 Uritujinga 2800m / 19 Dec. 1997 G.Onore. CEHI. The specimen is damaged by a pinhole on the abdomen and lacks the right antennal segments II-IV. It was cleaned and remounted by the author. This specimen is designated as holotype and labelled accordingly.</p></tp:treatment-sec><tp:treatment-sec sec-type="Description"><title>Description.</title><p>Medium-sized apterous <tp:taxon-name>Carventinae</tp:taxon-name>, body broadly ovate, attenuated anteriorly; surface rather flat with rugosities and punctures; colouration piceous.</p><p>Head. Longer than wide (23/22.5, incl. neck 25/22.5); clypeus narrow, raised with a round tubercle subapically; genae thin, produced over apex of clypeus reaching about ½ of antennal segment I, antenniferous lobes diverging laterally, apex with a round tubercle; antennae 2.09× as long as width of head (47/22.5), segment I thickened on anterior ¾ densely beset with tubercles bearing stiff hairs, II shortest, III longest, IV fusiform with pilose apex; length of antennal segments I/II/III/IV = 12.5/8/18/8.5; eyes slightly stalked; postocular lobes uniformly converging to constricted neck; vertex with a median ridge, this posterolaterally with 2 (1+1) elevated round tubercles, separated from lateral oval callosities by deep grooves.</p><p>Pronotum. Strongly transverse, more than 3× as wide as long (35/11); lateral margins angularly produced on humeri then triangularly projecting anteriorly, longer than collar; disk with a V-shaped median sclerite anteriorly followed posteriorly by small median triangular ridge separated from oval callosities by deep grooves; posterior margin convex, transverse suture separates the mesonotum.</p><p>Mesonotum. Distinctly wider than long (45/10), consisting of a median posteriorly widening and moderately elevated pentagonal ridge and lateral subrectangular sclerites with rugose surface, their lateral margins rounded, produced laterally; sepa<!--PageBreak-->rated from metanotum along lateral sclerites by deep grooves, median ridge fused, continuing on metanotum and mtg I+II where its structure is obliterated.</p><p>Metanotum. About 3.5× as wide as length including fused mtg I+II (52/15); lateral sclerites separated from continuous median ridge by deep depressions, their surface deeply punctured and callous, posteriorly completely fused to mtg I+II; lateral margins with a small round expansion.</p><p>Abdomen. Lateral and anterior margins of tergal plate convex, posterior margin straight; its surface rather flat with moderately rounded elevation on mtg IV-V, highest at scent gland scar IV-V; lateral parts with oval punctured depressions on mtg IV-VI, those of mtg III larger, directed anteriorly, their lateral margins delimited by carinae, these enlarged on anterolateral angles; deltg II-VII separated by sutures, triangular deltg II anteriorly reaching metanotum; pe-angles of deltg II-VII slightly reflexed, rounded, with larger dorsal, granulate tubercle; dorsally reflexed margins of vltg II-VII partly visible from above as lateral rims which increase in size from deltg II-VI forming triangular tubercle on deltg VII; tergite VII with a median elevated ridge, tergite VIII bilobate, visible apices of tergites IX and X tricuspidate, as long as posteriorly produced paratergites VIII.</p><p>Venter. Spiracles II-IV ventral, V sublateral and visible from above, VI and VII on sublateral tubercles of reflexed vltg VI and VII and visible from above, VIII dorsolateral¸sternites separated by transverse sutures, surface rugose and punctured,</p><p>Legs. Long and slender, femora cylindrical, tibiae medially curved, tarsi bisegmented, claws with thin pulvilli.</p><p>Measurements. Length 6.1mm; width of abdomen across tergite III and IV 3.65mm, V 3.5mm; width of tergite VIII 1.05mm; width /length of tergal plate 2.3/2.1mm; length of antennae 2.35mm.</p></tp:treatment-sec><tp:treatment-sec sec-type="Etymology"><title>Etymology.</title><p>The epithet refers to the piceous colouration of this unusual specimen.</p></tp:treatment-sec><tp:treatment-sec><!--Section generated to contain objects referenced in tp:taxon-treatment.--><fig id="F3" position="float" orientation="portrait"><label>Figures 9–10.</label><caption><p><bold>9</bold> <italic><tp:taxon-name>Cotopaxicoris cruciatus</tp:taxon-name></italic> gen. n., sp. n., holotype male dorsal view <bold>10</bold> <italic><tp:taxon-name>Onorecoris piceus</tp:taxon-name></italic> gen. n., sp. n., holotype female dorsal view.</p></caption><graphic xmlns:xlink="http://www.w3.org/1999/xlink" xlink:href="ZooKeys-319-137-g003.jpg" position="float" orientation="portrait" xlink:type="simple"/></fig></tp:treatment-sec></tp:taxon-treatment>
